# Supplementary material for: Violence across the Life Course and Implications for Intervention Design: Findings from the Maisha Fiti Study with Female Sex Workers in Nairobi, Kenya
Source: Int J Environ Res Public Health. 2023 Jun 3;20(11):6046. doi: 10.3390/ijerph20116046 (PMC10253020; doi:10.3390/ijerph20116046)
Supplement: Supplementary file 1 [file ijerph-20-06046-s001.zip]

Archive with 1 entries (1 files):
- ijerph-2182157-supplementary.pdf
